# Supplementary material for: The maternal hormone in the male brain: Sexually dimorphic distribution of prolactin signalling in the mouse brain
Source: PLoS One. 2018 Dec 20;13(12):e0208960. doi: 10.1371/journal.pone.0208960 (PMC6301622; doi:10.1371/journal.pone.0208960)
Supplement: S1 File — Raw data of pSTAT5-ir density used for the statistical comparison of PRL-derived signalling among: (A) intact, PRL-supplmented males and ovariectomized, steroid-primed and PRL-supplemented females and (B) intact, PRL-supplemented males and castrated, PRL-supplemented males. (ZIP) [file pone.0208960.s003.zip]

Archive with 2 entries (2 files):
- raw data - pSTAT5 males&castrated.sav
- raw data - pSTAT5 males&females.sav
